# Supplementary material for: Jerky and Biltong from the Czech Retail Market: Microbial Quality, Chemical Composition, and Other Quality Characteristics
Source: Foods. 2025 Nov 5;14(21):3792. doi: 10.3390/foods14213792 (PMC12607738; doi:10.3390/foods14213792)
Supplement: Supplementary file 1 [file foods-14-03792-s001.zip]

Archive with 1 entries (1 files):
- foods-3942959-supplementary.pdf
